# Supplementary material for: Biosynthesis of Novel Ascorbic Acid Esters and Their Encapsulation in Lignin Nanoparticles as Carriers and Stabilizing Systems
Source: Int J Mol Sci. 2023 May 20;24(10):9044. doi: 10.3390/ijms24109044 (PMC10218833; doi:10.3390/ijms24109044)
Supplement: Supplementary file 1 [file ijms-24-09044-s001.zip]

Archive with 1 entries (1 files):
- ijms-2392695-supplementary.pdf
